# Supplementary material for: The maternal X chromosome affects cognition and brain ageing in female mice
Source: Nature. 2025 Jan 22;638(8049):152–9. doi: 10.1038/s41586-024-08457-y (PMC11798838; doi:10.1038/s41586-024-08457-y)
Supplement: Supplementary file 2 — Source Data Fig. 1 [file 41586_2024_8457_MOESM2_ESM.xlsx]

## Sheet: Figure 1e
		Xm+Xp								Xm
		1	2	3	4	5	6	7	8	1	2	3	4	5	6	7	8
		989.12	526.17	523.37	751.48	778.18	465.64	345.99	151.58	856.12	952.93	444.73	914	528.18	290.37	433.92	269.42
		952.6	935.73	737.01	720.55	676.16	1024.69	497.4	225.55	821.63	447.78	838.16	665.39	328.33	387.87	362.62	358.55
		891.18	687.23	345.52	318.36	340.56	277.47	405.76	688.1	862.41	580.39	561.76	429.8	741.43	643.21	899.79	271.57
		796.84	792.67	322.32	708.61	1167.98	732.46	277.36	304.12	1021.62	833.74	763.16	656.39	580.91	411.09	356.86	213.41
		1141.81	947.86	837.34	1065.83	335.9	344.12	343.06	915.04	437.39	618.32	710.33	506.26	748.37	495.47	513.84	604.19
		1270.69	1328.98	450.6	674.3	800.28	699.41	874.46	255.06	1251.19	987.88	845.78	429.73	868.47	395.55	650.89	439.25
		1213.21	653.07	827.51	477.64	560.77	542.36	797.06	635.46	973.75	677.47	484.1	480.89	171.78	238.33	258.78	360.42
		720.59	301.88	673.08	297.6	548.35	400.43	141.8	112.17	817.16	462.67	405.56	564.38	479.78	848.13	278.36	197.56
		1178.11	460.37	1086.69	514.54	502.8	253.55	560.97	490.08	484.29	872.96	678.5	619.06	317.54	150.35	237.93	577.67
										1147.53	694.75	823.91	452.93	860.14	178.17	282.34	258.02
										921.38	1003.89	489.83	336.04	315.82	433.62	484.56	467.93
										1038.26	791.25	1048.16	893.19	292.94	582.46	405.74	265.25
										799.75	954.32	248.79	467.52	308.04	97.64	397.76	249.47
										757.02	494.06	483.3	395.87	368.39	396.25	429.29	211.25
										812.95	597.47	757.78	302.87	451.51	534.3	184.64	178.66

## Sheet: Figure 1f
		Xm+Xp		Xm
		24hr	48hr	24hr	48hr
		8.90891	25.3253	54.688	3.2032
		10.8775	7.67434	34.2676	60
		23.1899	24.8582	11.1111	24.9249
		23.5903	22.5559	10.6106	22.8228
		7.50751	15.0484	42.2422	48.4484
		7.37404	5.5055	18.0514	43.0764
		12.2789	7.57424	7.94127	25.1585
		3.57024	10.8775	9.84318	60
		10.0434	58.1248	30.6974	26.3931
				15.5822	11.5115
				60	60
				14.4144	25.5923
				20.5873	48.4818
				60	29.1959
				5.07174	3.003

## Sheet: Figure 1h
		Xm+Xp		Xm
		5 mins	10 mins	5 mins	10 mins
		22.61	23.61	17.63	13.47
		20.83	16.92	22.87	17.83
		20.83	15.94	18.2	18.29
		12.23	9.48	14.73	14.02
		24.87	19.4	19.37	18.25
		33.68	25	23.77	16.37
		23.33	20.48	10	10.75
		42.77	29.43	16	13.12
		27.88	24.77	26.71	22.75
		23.67	21.02	16.27	13.18
		19.73	14.13	16.37	13.4
				30.03	21.35
				52.27	39.53
				37.77	23.02
				12.67	18.17
				32.73	22.67
				14.4	8.68
				27.47	22.82

## Sheet: Figure 1i
		Xm+Xp		Xm
		5 mins	10 mins	5 mins	10 mins
		1264	2309	1092	1736
		859	1335	932	1533
		1111	1915	957	1706
		830	1538	1085	2053
		829	1452	928	1572
		1074	1758	704	1151
		959	1443	1114	1686
		1117	1730	866	1560
		972	1532	1249	1909
		1084	1765	907	1480
		755	1129	751	1219
				862	1502
				797	1166
				988	1866
				544	796
				694	1159
				915	1547
				1089	1692
