# Supplementary material for: The maternal X chromosome affects cognition and brain ageing in female mice
Source: Nature. 2025 Jan 22;638(8049):152–9. doi: 10.1038/s41586-024-08457-y (PMC11798838; doi:10.1038/s41586-024-08457-y)
Supplement: Supplementary file 3 — Source Data Fig. 2 [file 41586_2024_8457_MOESM3_ESM.xlsx]

## Sheet: Figure 2b
		Xm+Xp									Xm
		1	2	3	80	81	82	486	487	488	1	2	3	80	81	82	486	487	488
		2156	1217	941	1059	781	585	1124	939	807	1924	1068	821	1061	847	934	1341	1144	1200
		1560	845	807	944	570	578	774	563	623	1983	1234	1166	1464	1393	1129	1460	1131	873
		1800	1089	1174	934	883	660	1134	822	681	1823	1090	907	886	897	861	1501	1083	941
		1407	884	713	812	738	629	953	1022	928	2492	1554	1030	1253	1331	1069	2009	1415	1426
		1711	1230	1093	1346	826	1065	961	868	805	2334	1273	1117	1103	1311	1237	2115	1916	1743
		1384	835	1136	923	810	779	798	521	493	1425	1003	812	2068	1578	1514	2340	1582	1573
		1471	972	981	897	726	682	1496	1109	1261	1853	1283	1159	1246	992	1073	1347	1176	910
		1742	1257	1044	1094	1009	886	1577	1409	1411	2359	1498	1112	863	655	697	2146	1738	1444
		1757	1108	920	799	799	765	790	536	608	1906	1224	987	1540	1190	1218	1162	866	695
		1325	841	690	860	702	564				2380	1342	1316	1035	750	996	1812	1450	1601
											1454	953	798	1322	1225	1207	1345	1052	1130
											2090	1416	1452	883	689	573	1054	912	912
											1291	758	936	2058	1322	1189	1501	1090	702
											2019	1441	1539	891	638	643	876	783	613
											1396	768	574	1071	1040	813	522
											1239	916	785	884	574	606
											2631	1457	1267	1558	876	974
											1414	1171	1033	2405	1613	1412
											2239	1341	1316			1800

## Sheet: Figure 2c
		Xm+Xp		Xm
		Day 80-3	Day 486-82	Day 80-3	Day 486-82
		118	539	240	407
		137	196	298	331
		99	-109	-21	640
		-240	324	223	940
		99	-104	951	-175
		253	19	51	897
		-213	610	381	928
		-84	812	-9	774
		50	226	335	957
		-121		85	519
		170		606	12
				-45	532
				911	448
				497	527
				99	-120
				291
				2
				-70

## Sheet: Figure 2e
		Xm+Xp		Xm
		Young	Old	Young	Old
		0.984	2.802	1.355	1.71
		1.617	0.363	1.23	0.575
		1.566	1.615	2.04	0.507
		1.597	3.562	1.179	1.131
		1.854	1.056	1.863	0.69
		1.603	0.32	2.095	0.746
		1.941	2.707	1.491	0.717
		1.094	1.088	1.977	0.465
		0.801		2.389	1.397
		0.597		0.894	0.783
		0.681		1.934	1.349
		1.631		0.713	0.7
		1.16		2.905
		1.346		1.84
		0.919		1.423
		1.696		1.386
		0.892		1.463
		0.84		1.044
		0.707		1.004
				1.112
				2.22
				2.611

## Sheet: Figure 2g
		Xm+Xp		Xm
		Young	Old	Young	Old
		23.8	79.7	22.6	70.6
		28.9	77.6	27.6	92.9
		28	79.7	27.7	86
		29.3	73.5	26.4	77.6
		30.5	77	29	79.7
		30	85.8	29.5	82.4
		27.4		24	84.3
		30		23.5
				25.7
				29.5

## Sheet: Figure 2h
		Xm+Xp		Xm
		Young	Old	Young	Old
		11.6	48.6	18.6	42
		14.4	44.1	17.6	54.3
		25.1	36.6	9.8	65.3
		30.5	47.3	10.1	54.3
		17.7	46	15.4	55.9
		12.8	48	25.1	43.7
		14		9.6	46.6
		22.3		30.4	48.4
		30		19.8	66.3
		24.8		28	55.8

## Sheet: Figure 2j
		Xp		Xm
		Young	Old	Young	Old
		17.98	37.53	9.68	61.21
		11	6.16	2.38	42.94
		4.73	27.23	2.71	74.85
		16.89	18.96	5.53	48.72
		25.26		9.56
		17.55		8.4
		5.29		11.56
		9.68		21
		1.43		3.03
		0.96		30.6
