# Supplementary material for: The maternal X chromosome affects cognition and brain ageing in female mice
Source: Nature. 2025 Jan 22;638(8049):152–9. doi: 10.1038/s41586-024-08457-y (PMC11798838; doi:10.1038/s41586-024-08457-y)
Supplement: Supplementary file 4 — Source Data Fig. 3 [file 41586_2024_8457_MOESM4_ESM.xlsx]

## Sheet: Figure 3c
		Gene name	Xm_1	Xm_2	Xm_3	Xm_4	Xm_5	Xp_1	Xp_2	Xp_3	Xp_4	Xp_5
		Sash3	21.2848	6.24953	2.86041	3.29507	65.1678	592.664	853.126	350.963	560.184	591.385
		Tlr13	23.2198	49.9962	44.3363	11.5327	25.6398	824.896	1051.45	584.219	640.508	630.002
		Tlr7	82.2366	26.7837	0	27.1843	21.3665	502.293	1031.51	607.976	428.744	564.905
		Cysltr1	17.4148	0	12.1567	23.8892	33.1181	244.842	367.841	169.542	201.332	360.789
		Dipk2b	15.4798	45.5323	15.7322	9.8852	40.5963	126.099	165.085	82.0714	156.476	134.606
		Xlr	24.1872	26.7837	53.6327	16.4753	29.9131	143.963	207.188	157.664	136.656	119.16
		Elf4	16.4473	73.2087	32.8947	23.0655	94.0126	238.537	346.79	231.096	210.721	139.02
		Was	42.5696	30.3548	11.4416	26.3605	23.5031	85.1167	216.051	126.347	94.9288	100.403
		Tasl	79.3342	25.8909	54.3478	2.4713	57.6895	159.725	179.489	104.749	102.231	163.293
		Xlr3b	357.004	916.002	738.701	756.218	303.404	23.1181	54.2898	25.9173	21.9066	51.8565
		Trpc5	182.856	117.848	178.776	168.872	119.652	86.1675	44.3182	34.5564	33.3815	44.1332

## Sheet: Figure 3e
		Xp		Xm
		Young	Old	Young	Old
		349.461	634.434	11.4316	66.9802
		321.874	565.027	12.625	66.4956
		628.806	739.97	30.9513	72.2334
		982.027	544.614	17.8091	51.9091
		906.269	494.925	9.63246	17.8638

## Sheet: Figure 3f
		Xp		Xm
		Young	Old	Young	Old
		725.032	1671.03	38.1053	77.8152
		752.08	1317.43	47.5864	96.5552
		1152.48	1289.3	60.0267	114.61
		1561.07	1010.61	44.5226	51.9091
		1845.63	653.147	157.972	10.5081

## Sheet: Figure 3g
		Xp		Xm
		Young	Old	Young	Old
		198.831	280.656	47.6316	26.5951
		243.749	154.363	52.4421	17.3071
		268.78	261.397	15.0067	18.2991
		303.258	261.415	8.90453	14.8312
		250.852	186.2	3.85298	0
