# Supplementary material for: The maternal X chromosome affects cognition and brain ageing in female mice
Source: Nature. 2025 Jan 22;638(8049):152–9. doi: 10.1038/s41586-024-08457-y (PMC11798838; doi:10.1038/s41586-024-08457-y)
Supplement: Supplementary file 5 — Source Data Fig. 4 [file 41586_2024_8457_MOESM5_ESM.xlsx]

## Sheet: Figure 4b
		Ctrl	Tlr7		Ctrl	Sash3		Ctrl	Cysltr1
		1.12975	1.35028		0.415391	1.0516		1.4173	3.9795
		0.592072	1.65871		0.553691	1.78897		2.24924	4.05408
		0.915298	1.86597		0.979637	2.17749		0	0.684778
		1.08259	2.19872		0.76689	1.90966		0.535639	1.58976
		0.527869	1.62154		0.754831	1.32136		0.385003	2.3016
		0.496707	1.05478		1.28872	1.24471		0.765198
								1.64763

## Sheet: Figure 4e
		GFP+	RFP+	GFP+ RFP+
		36.1535	28.7897	11.9467
		27.7045	36.5435	10.8179
		26.4242	68.7714	20.7618

## Sheet: Figure 4g
			Control				CRISPRa
		Gene.name	1	2	3	4	5	6	7	8
		Fam171a2	59.9387	38.6565	56.7215	103.433	326.878	661.464	274.879	126.683
		Jund	687.297	404.407	306.101	506.117	1781.31	2124.11	1239.76	616.209
		Podxl2	984.326	938.907	1257.65	1073.49	2202.72	2831.56	1852.35	1516.28
		Gm18957	0	0	0	0	72.8926	18.5705	32.5367	3.12797
		Gm9924	194.468	44.6037	44.0081	78.3276	4.55579	7.07448	23.561	8.60191
		Bag1	2378.9	1304.66	1651.77	2618.95	3530.74	3996.2	3363.62	3439.2
		Gm47481	0	0	0.977957	0	19.3621	13.2646	29.1708	27.3697
		Klf17	1.33197	0	0	0	11.3895	31.8352	34.7806	10.1659
		Sft2d3	306.353	332.297	336.417	364.525	656.033	784.383	767.417	417.584
		Gm43065	0	8.92073	2.93387	6.0252	77.4484	41.5626	80.7807	16.4218
		Vmn1r45	0	0	5.86774	4.0168	118.45	23.8764	30.2928	22.6778
		Gm26852	1.33197	14.1245	4.88979	6.0252	97.9494	28.2979	77.4149	32.0617
		Cited2	110.554	240.116	151.583	113.475	365.602	503.172	341.074	277.607
		Ighg1	313.013	954.518	488.001	353.478	199.316	266.177	139.122	234.598
		Mymk	151.845	28.9924	27.3828	21.0882	4.55579	0	8.97564	5.47394
		Cox8b	1.33197	6.69055	3.91183	13.0546	146.924	21.2234	28.0489	37.5356
		Grik5	2789.15	1087.59	1597	2450.25	3989.73	4617.87	4265.67	2369.43
		Dapk3	54.6108	96.6413	206.349	140.588	673.118	827.714	310.781	68.8153
		Olfr659	0	0	0	2.0084	53.5305	0.88431	41.5123	17.9858
		Olfr956-ps1	41.2911	26.7622	22.493	5.021	2.27789	0	0	0
		Tmem165	266.394	624.451	614.157	701.936	879.267	1228.31	1112.98	1040.05
		Lbhd1	526.128	399.203	392.161	332.39	200.455	246.722	242.342	184.55
		A230028O05Rik	150.513	43.1169	60.6334	36.1512	20.501	13.2646	1.12195	3.12797
		Cntfr	231.763	350.882	221.996	669.802	652.617	909.071	688.88	939.172
		Mpp6	735.248	942.624	958.398	912.818	1397.49	1338.85	1295.86	1240.24
		Tfec	0	23.0452	4.88979	10.042	104.783	37.141	122.293	39.0996
		Sema3g	0	4.46037	4.88979	5.021	56.9473	19.4548	38.1465	30.4977
		Serpina16	0	0.743394	0	3.0126	68.3368	7.07448	7.85368	24.2417
		Gm10728	0	0	0	3.0126	28.4737	15.0333	59.4636	4.69195
		Tmem219	1170.8	942.624	829.308	781.268	604.781	552.694	658.587	504.385
		Rspo2	483.505	547.138	381.403	352.474	660.589	918.798	732.636	668.603
		Tti1	1658.3	518.889	498.758	538.251	376.991	354.608	293.952	405.072
		Fbxo6	967.01	812.53	815.617	709.97	410.021	506.71	539.66	610.736
		Rac3	175.82	289.924	145.716	216.907	443.05	625.207	351.172	295.593
		Jmjd4	480.841	706.968	747.16	746.121	968.105	1126.61	1184.78	957.158
		Gm43719	0	3.71697	0	7.0294	48.9747	31.8352	50.488	13.2939
		Tmem45b	2.66394	12.6377	13.6914	10.042	118.45	37.141	72.9271	13.2939
		Foxo6os	91.906	49.8074	4.88979	3.0126	5.69473	2.65293	0	0.781992
		Gm17514	0	2.23018	3.91183	5.021	75.1705	6.19017	57.2197	6.25593
		Gm28151	41.2911	97.3847	71.3909	93.3906	171.981	221.962	190.732	141.54
		Sptbn4	877.768	853.417	741.292	748.129	1404.32	1852.63	1275.66	821.091
		Scrn2	598.055	286.207	144.738	196.823	150.341	136.184	105.464	102.441
		Klf2	0	72.1093	53.7877	26.1092	242.596	135.299	154.83	172.038
		Rtn4rl2	78.5862	44.6037	178.966	397.663	313.21	774.655	615.953	341.73
		Ctnnbip1	889.756	922.552	748.137	919.847	1220.95	1213.27	1245.37	1228.51
		Mir701	95.9019	10.4075	2.93387	15.063	5.69473	0.88431	0	0.781992
		Gm43942	2.66394	1.48679	9.77957	8.0336	94.5326	22.9921	19.0732	25.8057
		Kcne2	3.99591	20.0716	9.77957	10.042	184.509	37.141	31.4147	14.0759
		Mettl18	322.337	123.403	143.76	185.777	97.9494	77.8193	77.4149	82.8911
		Olfr1056	0	0	10.7575	1.0042	44.4189	51.29	62.8295	5.47394
		9930004E17Rik	0	0.743394	1.95591	3.0126	41.0021	13.2646	6.73173	22.6778
		Met	483.505	230.452	275.784	304.273	187.926	204.276	134.635	128.247
		C430049B03Rik	147.849	6.69055	35.2065	4.0168	4.55579	0	10.0976	1.56398
		Slc9a2	219.775	240.86	428.345	437.831	570.612	505.825	602.49	679.551
		9530080O11Rik	17.3156	60.9583	47.9199	43.1806	104.783	134.415	88.6344	144.668
		Cyp2j5	0	2.97358	0	4.0168	31.8905	15.9176	20.1952	28.9337
		Gm43364	0	5.20376	0	1.0042	43.28	0.88431	48.2441	27.3697
		Ipcef1	1780.84	2033.93	1163.77	1210.06	1141.22	829.483	1003.03	999.385
		Gjd4	0	0	0	3.0126	53.5305	0.88431	33.6586	7.03793
		Gm12345	126.537	0.743394	0.977957	25.105	0	1.76862	5.60977	0.781992
		Ccdc117	79.9182	318.916	321.748	392.642	526.193	573.917	601.368	633.413
		Gm3203	0	1.48679	0	0	18.2231	0	34.7806	29.7157
		4930578M07Rik	90.574	26.7622	56.7215	54.2268	6.83368	5.30586	23.561	15.6398
		Gm8107	0	0	0.977957	4.0168	37.5852	20.3391	12.3415	14.0759
		Gm43834	0	0	2.93387	0	36.4463	0	63.9514	7.81992
		Gm15737	0	0.743394	2.93387	4.0168	3.41684	46.8684	25.805	21.1138
		Uox	0	7.43394	13.6914	11.0462	56.9473	111.423	38.1465	10.9479
		Kcnk5	0	2.23018	3.91183	15.063	55.8084	23.8764	13.4635	79.7632
		Gm13084	0	5.94715	2.93387	6.0252	43.28	13.2646	59.4636	13.2939
		Arhgef38	0	5.20376	16.6253	6.0252	46.6968	37.141	75.171	24.2417
		2810032G03Rik	895.084	292.897	231.776	295.235	121.867	239.648	166.049	225.996
		Sh3gl3	398.259	455.701	495.824	491.054	956.715	950.633	635.026	492.655
		Bod1	1992.63	1688.99	1526.59	1692.08	2710.69	3216.24	2324.69	1827.51
		Gm14373	2.66394	1.48679	1.95591	2.0084	14.8063	5.30586	49.366	14.0759
		Drr1	1.33197	0	2.93387	2.0084	82.0042	30.9508	1.12195	0.781992
		Hes1	590.063	399.946	333.484	423.772	514.804	960.361	847.076	619.337
		Gm4673	27.9714	37.9131	41.0742	45.189	88.8378	111.423	96.4881	82.1091
		Rnf187	16224.7	12468.2	11647.5	13757.5	16124.1	19847.5	16874.2	19308.2
		Lrrc17	0	2.23018	6.8457	12.0504	96.8105	9.72741	23.561	39.8816
		Car9	0	0	2.93387	9.0378	74.0315	40.6783	15.7074	10.1659
		Ppp1r21	2758.51	1824.29	1466.94	1229.14	1128.7	1206.2	1151.13	1162.82
		Scn1b	2791.81	2749.07	1666.44	1854.76	4130.96	5344.77	2721.86	2473.44
		AC154141.1	0	0.743394	2.93387	5.021	26.1958	31.8352	21.3171	11.7299
		Olfr937	0	0	4.88979	7.0294	93.3936	14.149	58.3416	0.781992
		Ube2j2	462.194	819.964	737.38	875.663	897.49	1472.38	1276.78	988.438
		Gm13293	273.054	122.66	85.0823	35.147	68.3368	19.4548	34.7806	30.4977
		4833407H14Rik	0	0	0.977957	8.0336	102.505	3.53724	10.0976	21.1138
		4933401J01Rik	0	0	1.95591	5.021	41.0021	13.2646	30.2928	10.1659
		Gm8624	181.148	11.8943	15.6473	74.3108	18.2231	4.42155	17.9513	12.5119
		Pyroxd2	0	11.8943	1.95591	42.1764	91.1157	62.786	100.976	75.0712
		Gm14589	89.242	0	7.82366	8.0336	1.13895	2.65293	0	0
		Aff1	171.824	289.18	399.007	474.987	618.448	467.8	686.636	617.773
		Plaur	17.3156	23.0452	21.5151	22.0924	95.6715	33.6038	68.4392	66.4693
		Gm10254	330.329	17.8415	106.597	35.147	10.2505	44.2155	23.561	33.6256
		Ugt1a9	171.824	5.20376	4.88979	22.0924	3.41684	0	11.2195	5.47394
		Gm12920	0	0	0	4.0168	61.5031	15.9176	7.85368	4.69195
		Epha8	0	17.8415	25.4269	22.0924	100.227	44.2155	76.2929	80.5451
		Gm12911	117.213	0	32.2726	19.0798	0	3.53724	7.85368	0.781992
		Cope	6076.45	4871.46	3973.44	4193.54	3042.13	3727.37	2856.5	3967.83
		Gm21781	230.431	297.358	347.175	334.399	577.446	477.527	534.05	371.446

## Sheet: Figure 4h
		GO: Biological process	-log P-value
		Threonine catabolic process	4.47237
		Aerobic respiration	4.59517
		Oxidative phosphorylation	5.09583
		ATP biosynthetic process	4.58336
		Inorganic ion import across plasma membrane	4.73993
		ATP metabolic process	5.23359
		Purine ribonucleoside triphosphate metabolism	4.61618
		Ribonucleoside triphosphate metabolism	4.47886
		Purine nucleoside triphosphate metabolism	4.41117

## Sheet: Figure 4j
		Control					CRISPRa+
		0	1	2	3	4	0	1	2	3	4
		1023.75	919.92	844.06	786.64	544.17	1145.5	1137.49	542.03	602.82	172.48
		1074.03	969.42	1034.14	614.53	1095.03	1286.48	765.6	888.94	504.86	669.2
		926.02	708.61	1171.73	678.22	628.05	1259.57	1187.72	1017.82	484.2	861
		1025.34	963.37	751.9	832.93	682.68	1051	833.28	946.06	983.19	635.32
		1147.11	1015.72	1098.45	1008.61	678.87	1231.59	962.97	952.8	746.38	671.47
		1264.81	1213.15	719.88	1008.5	1093.67	1248.2	1129.63	496.42	713.88	188.13
		1182.78	1077.29	795.04	858.03	441.01	1062.3	1104.59	801.51	290.87	602.74
		1333.58	1184	861.01	580.77	623	1273.75	637.6	854.77	446.22	923.5
		1128.38	927.8	955.09	1090.69	457.6	1229.34	593.11	930.03	652.68	748.05
		1174.21	779.95	583.76	870.79	1071.14	1055.43	824.72	886.38	624.75	905.92
		1129.27	1006.64	1025.16	931.86	851.88	1117.76	989.35	811.28	744.35	506.46
		1192.67	959.55	1117.5	498.98	696.98	1110.32	852.29	574.75	872.13	647.84
		1050.43	964.6	1213.77	696.92	738.41	1103.98	1012.72	885.2	402.14	338.87
		1148.89	1096.38	970.89	599.26	301.69		819.3	937.24		876.11
						311.05

## Sheet: Figure 4k
		Control	CRISPRa+
		22	55.7777
		14.6666	41.5555
		23.5555	33.7777
		17.7777	59.9998
		17.111	23.5555
		23.111	29.111
		17.7777	26
		18.6667	19.3333
		7.99998	22
		26	35.111
		22.2222	45.111
		25.7777	9.77775
		28.2222	40.2222
		32.8888	29.7777

## Sheet: Figure 4l
		Control	CRISPRa
		0.66	1.2
		0.8	1.07
		1.61	2.81
		1.61	1.25
		0.85	2.09
		1.18	2.56
		1.17	1.84
		1.05	1.03
		0.6	2.05
		0.96	1.66
		1.98	1.02
			1.55
