# Supplementary material for: The maternal X chromosome affects cognition and brain ageing in female mice
Source: Nature. 2025 Jan 22;638(8049):152–9. doi: 10.1038/s41586-024-08457-y (PMC11798838; doi:10.1038/s41586-024-08457-y)
Supplement: Supplementary file 6 — Source Data Extended Data Fig. 2 [file 41586_2024_8457_MOESM6_ESM.xlsx]

## Sheet: Extended Figure 2b
		Young		Old
		Xm+Xp	Xm	Xm+Xp	Xm
		248	154	99	160
		153	220	77	124
		128	188	202	248
		237	191	208	162
		245	188	106	130
		172	121	153	138
		118	183	260	147
		74	212		186
		95	221		173
		137	137		219
		122	161
		159	126
		221	160
		271	154
		114	198
		174	126
		207	199
		183	123
		254	141
		156	126
			126
			161
			153

## Sheet: Extended Figure 2c
		Diastole		Systole
		Xm+Xp	Xm	Xm+Xp	Xm
		50.5701	56.7732	19.3877	28.55
		61.0824	53.4482	23.2463	22.0563
		61.0824	53.7212	21.064	26.467
		55.0971	69.5833	25.9141	31.7365
		48.6641	64.3509	19.4668	29.7231
		50.7603	52.0949	20.0972	19.9386
		48.4054	54.8204	20.0972	22.2242
		57.9057	55.6528	26.282	23.767
		59.3383	46.8693	28.1648	22.562
			48.1475		18.8476
			53.7212		19.7806
			63.7498		25.7312
			60.498		27.9733
			66.7858		31.7365
			48.1475		19.6233
			55.9318		19.3109
			46.8693		17.0572

## Sheet: Extended Figure 2d
		Xm+Xp	Xm
		32.3256	24.6377
		27.7467	29.6501
		32.7309	30.3609
		35.3414	25.2119
		26.6247	27.7566
		31.1258	27.3084
		31.4534	32.4034
		30.0885	30.8823
		27.7208	29.4363
		26.4228	25.7847
			31.7073
			33.4746
			31.1637
			27.2177
			26.499
			30.5987
			35.2083
			33.6323

## Sheet: Extended Figure 2e
		Xm+Xp	Xm
		61.6618	49.7121
		54.3011	57.1567
		61.9428	58.7333
		65.5154	50.7326
		52.9665	54.3906
		59.9976	53.8109
		60.4076	61.7264
		58.4814	59.4601
		54.6124	57.2942
		52.5352	51.8618
			60.8545
			63.1791
			59.6372
			53.7617
			52.4802
			59.2433
			65.4741
			63.6069

## Sheet: Extended Figure 2f
		Xm+Xp	Xm
		0.056	0.0587
		0.0567	0.0555
		0.0529	0.0568
		0.0522	0.0587
		0.056	0.0539
		0.0533	0.0526
		0.0537	0.0572
		0.0549	0.0558
		0.0518	0.0524
		0.0502	0.0532
			0.0541
			0.0545
			0.0533
			0.0557
			0.0527
			0.0559
			0.056

## Sheet: Extended Figure 2g
		Xm+Xp	Xm
		18.6	17.5
		18	16.4
		16.6	20.2
		17.7	20.2
		19.7	17.2
		16.4	18.3
		16.5	19.7
		17.8	17.5
		17.7	18.2
		17.9	17.9
			18.6
			19.8
			19.5
			18
			17.9
			16
			17.9
			17

## Sheet: Extended Figure 2h
		Xm+Xp	Xm
		27	21.8
		21.5	20.9
		19.2	28.1
		21.8	22.2
		32.4	23.2
		25.2	30.6
		22.3	22
		28.3	19.2
		24.4	24.7
		29.6	21.8
			24.5
			19.4
			25
			18.6
			16.3
			22

## Sheet: Extended Figure 2i
		Xm+Xp					Xm
		1	2	3	4	5	1	2	3	4	5
		0.8335	0.843811	0.857382	0.879303	0.856514	0.75259	0.879005	0.911533	0.912579	0.882315
		0.75759	0.842026	0.870709	0.915072	0.854973	0.76189	0.750663	0.839881	0.923579	0.904927
		0.79618	0.907589	0.889277	0.882766	0.885648	0.75549	0.844894	0.842616	0.847741	0.853973
		0.76459	0.888175	0.89066	0.884438	0.864409	0.78686	0.777239	0.888272	0.864257	0.834457
		0.77424	0.797564	0.814253	0.836102	0.815911	0.81623	0.825764	0.8667	0.87485	0.91043
		0.77863	0.84816	0.855831	0.864625	0.850533	0.78668	0.855214	0.852473	0.867631	0.832774
		0.78867	0.820781	0.868365	0.87851	0.882711	0.82833	0.873291	0.871441	0.873939	0.860376
		0.76359	0.762885	0.806563	0.859265	0.878031	0.7796	0.908152	0.884503	0.861996	0.864393
		0.75319	0.782965	0.81853	0.839921	0.841576	0.78061	0.774838	0.927806	0.928656	0.897342
			0.73131	0.777198	0.819995	0.832946	0.78118	0.745495	0.819336	0.932894	0.91423
							0.7655	0.765667	0.846077	0.898422	0.875266
							0.78338	0.783481	0.809231	0.823981	0.871546
							0.80473	0.813283	0.830742	0.851569	0.843298
							0.77198	0.790844	0.797365	0.877666	0.910119
							0.80071	0.792734	0.847886	0.908461	0.869469
							0.79746	0.867602	0.888513	0.861951	0.928326
							0.79173	0.788273	0.80957	0.898881	0.879555
								0.858736	0.874724

## Sheet: Extended Figure 2j
		Xm+Xp					Xm
		1	2	3	4	5	1	2	3	4	5
		0.49554	0.454583	0.454382	0.468632	0.468332	0.47854	0.427826	0.43194	0.446728	0.432787
		0.45856	0.401107	0.391172	0.417907	0.389864	0.43755	0.377051	0.363513	0.399508	0.399061
		0.46724	0.448449	0.456719	0.45568	0.444977	0.53891	0.488445	0.428797	0.509896	0.44362
		0.41409	0.410971	0.423932	0.427081	0.423288	0.4955	0.403966	0.426904	0.450715	0.441813
		0.53785	0.47345	0.455159	0.461593	0.450089	0.45445	0.40884	0.435085	0.447635	0.448931
		0.47402	0.432743	0.436301	0.432064	0.431468	0.50544	0.435874	0.475797	0.450576	0.476824
		0.48532	0.42081	0.421032	0.429876	0.415909	0.48723	0.464379	0.473937	0.486588	0.449717
		0.48252	0.411466	0.405411	0.402876	0.394992	0.49625	0.468624	0.426251	0.495612	0.424311
		0.51063	0.421952	0.433953	0.436746	0.397548	0.52302	0.420158	0.407102	0.435526	0.442791
		0.5813	0.469074	0.468115	0.472561	0.470631	0.50364	0.404569	0.406688	0.422189	0.423068
							0.53612	0.421592	0.489214	0.429694	0.48118
							0.51114	0.492431	0.44721	0.483322	0.440913
							0.5491	0.455297	0.455533	0.451012	0.432704
							0.56995	0.461123	0.458726	0.450912	0.466412
							0.49596	0.481129	0.422437	0.471343	0.409061
							0.5137	0.42436	0.397435	0.433953	0.421106
							0.50989	0.413224	0.44467	0.45168	0.448352
								0.438585

## Sheet: Extended Figure 2k
		Xm+Xp					Xm
		1	2	3	4	5	1	2	3	4	5
		3804.66	3478.82	3465.46	3553.82	3570.48	4008.18	3577.92	3569.02	3703.55	3617.06
		3942.67	3327.59	3235.05	3449.8	3239.65	3960.69	3391.43	3224.37	3437.8	3471.62
		4185.8	3895.32	3972.17	4043.39	3986.17	3764.7	3340.6	3577.41	3482.26	3467.91
		3641.96	3539.59	3639.55	3671.24	3651.26	3865.49	3133.01	3233.44	3418.14	3390.17
		3706.81	3263.56	3096.1	3121.61	3060.49	3880.59	3452.55	3557.82	3733.09	3651.34
		4174.48	3732.9	3735.85	3718.01	3726.5	3566.03	3023.02	3039.5	3136.5	3154.17
		4344.51	3689.98	3660.86	3748.52	3623.36	3414.26	3228.4	3310.48	3382	3325.94
		3805.8	3265.65	3181.84	3118.8	3042.52	4263.3	3967.66	4023.62	3594.3	3803.99
		4347.28	3573.93	3640.1	3642.41	3316.74	4489.42	3607.03	3518.95	3333.54	3440.13
		4539.4	3714.33	3633.38	3703.42	3636.97	4135.17	3351.3	3317.23	3381.2	3512.4
							4351.09	3477.26	3245.77	3241.54	3347.29
							4392.25	3444.2	3294.65	3431.34	3096.13
							3932.14	3475.51	3397.48	3975.8	3338.97
							4850.39	4149.31	4093.53	3879.69	3757.47
							4823.94	4014.05	3804.37	3878.86	3846.81
							4740.55	3972.05	3823.81	3054.89	3724.87
							4637.21	3713.43	3490.77	3853.16	3551.34
							4473.01	3780.05	3816.86		3842.85
