# Supplementary material for: The maternal X chromosome affects cognition and brain ageing in female mice
Source: Nature. 2025 Jan 22;638(8049):152–9. doi: 10.1038/s41586-024-08457-y (PMC11798838; doi:10.1038/s41586-024-08457-y)
Supplement: Supplementary file 7 — Source Data Extended Data Fig. 3 [file 41586_2024_8457_MOESM7_ESM.xlsx]

## Sheet: Extended Figure 3a
		Xm+Xp	Xm
		20.59	22.24
		15.14	9.81
		12.51	8.7
		12.63	12.07
		8.71	9.2
		17.25	8.53
		21.03	13.8
		13.62	13.87
		6.21	14.4
		10.77	12.62
		10.93	4.39
			11.98
			8.71
			18.41
			7.21
			15.8
			5.37
			11.62
			23.27

## Sheet: Extended Figure 3b
		Xm+Xp		Xm
		1	2	1	2
		5.51	9.26	5.02	9.48
		36.89	13.95	42.81	23.49
		23.61	9.64	27.16	18.74
		25.44	22.69	27.49	22.07
		30.85	4.8	43.43	45.15
		9.48	4.89	39.21	14.63
		13.23	14.78	18.42	23.54
		18.17	18.74	24.74	21.35
		18.22	18.02	14.2	24.72
				15.05	35.62
				30.98	46.98
				18.17	22.62
				12.78	4.97
				20.8	18.97
				7.64	13.63
