# Supplementary material for: The maternal X chromosome affects cognition and brain ageing in female mice
Source: Nature. 2025 Jan 22;638(8049):152–9. doi: 10.1038/s41586-024-08457-y (PMC11798838; doi:10.1038/s41586-024-08457-y)
Supplement: Supplementary file 8 — Source Data Extended Data Fig. 4 [file 41586_2024_8457_MOESM8_ESM.xlsx]

## Sheet: Extended Data 4
		Xm+Xp		Xm
		Young	Old	Young	Old
		23.14	116.71	23.14	101
		23.14	109.57	23.14	105.86
		24.14	108.57	23.14	103.71
		23.29	106.86	24.14	115.86
		23.29	106.86	24.14	113.43
		22.43	103.71	23.14	111.86
		22.43		23.29	109.71
		27.86		22.43	107.29
		27.86		27.86	112.29
		27.86		27.86	106.14
