# Supplementary material for: The maternal X chromosome affects cognition and brain ageing in female mice
Source: Nature. 2025 Jan 22;638(8049):152–9. doi: 10.1038/s41586-024-08457-y (PMC11798838; doi:10.1038/s41586-024-08457-y)
Supplement: Supplementary file 9 — Source Data Extended Data Fig. 6 [file 41586_2024_8457_MOESM9_ESM.xlsx]

## Sheet: Extended Figure 6a
		Xp	Xm
		592.664	21.2848
		853.126	6.24953
		350.963	2.86041
		560.184	3.29507
		591.385	65.1678

## Sheet: Extended Figure 6b
		Xp	Xm
		502.293	82.2366
		1031.51	26.7837
		607.976	0
		428.744	27.1843
		564.905	21.3665

## Sheet: Extended Figure 6c
		Xp	Xm
		244.842	17.4148
		367.841	0
		169.542	12.1567
		201.332	23.8892
		360.789	33.1181
