# Supplementary material for: The maternal X chromosome affects cognition and brain ageing in female mice
Source: Nature. 2025 Jan 22;638(8049):152–9. doi: 10.1038/s41586-024-08457-y (PMC11798838; doi:10.1038/s41586-024-08457-y)
Supplement: Supplementary file 10 — Source Data Extended Data Fig. 7 [file 41586_2024_8457_MOESM10_ESM.xlsx]

## Sheet: Extended Figure 7a
		Xm	Xp
		0.67819	0.778093
		0.13673	2.2154
		0.144667	1.56157
		0.214729	2.41117
		0.818461	1.18469

## Sheet: Extended Figure 7b
		Xm	Xp
		0	2.90531
		0	4.03382
		0	1.57071
		0	5.34998
		0.040919	1.59722

## Sheet: Extended Figure 7c
		Xm	Xp
		0.669965	0.916426
		0.676747	1.98875
		0.986202	2.55435
		0.103852	2.2049
		2.49956	2.31544
