# Supplementary material for: The maternal X chromosome affects cognition and brain ageing in female mice
Source: Nature. 2025 Jan 22;638(8049):152–9. doi: 10.1038/s41586-024-08457-y (PMC11798838; doi:10.1038/s41586-024-08457-y)
Supplement: Supplementary file 11 — Source Data Extended Data Fig. 8 [file 41586_2024_8457_MOESM11_ESM.xlsx]

## Sheet: Extended Figure 8a
		Control		CRISPRa+
		5 mins	10 mins	5 mins	10 mins
		26.0913	15.4	11.8294	7.64873
		40.02	22.6629	35.4667	28.1786
		22.859	18.1	33.6554	25.7
		31.9121	21.5833	10.863	8.71667
		24.4171	15.7807	15.5948	18.6302
		17.5608	13.5833	54.1153	32.1946
		37.8874	29.9117	26.5	18.0667
		50.3499	32.5112	30.8897	25.0792
		31.046	20.4432	50.7498	30.9115
		27.7815	18.3833	40.7198	25.0292
		4.89674	7.34878	37.4875	25.1625
		68.6771	58.8833	48.1173	30.6731
		67.6549	56.7405	15.6948	12.3813
		32.3226	25.2667

## Sheet: Extended Figure 8b
		Control		CRISPRa+
		5 mins	10 mins	5 mins	10 mins
		1609	2254	673	1809
		547	879	678	973
		1226	2042	1546	2577
		622	1374	947	1488
		1302	1970	1313	2271
		824	1518	1387	2464
		1025	1988	858	1573
		1508	2378	1666	2664
		409	1020	1053	1604
		1446	2490	821	1449
		1175	1613	1687	2514
		864	1694	985	1682
		299	689	1474	2311
		1291	2271	1211	1848
		1649	2672

## Sheet: Extended Figure 8c
		Control	CRISPRa+
		15.8622	44.6106
		10.658	22.4587
		15.291	13.4537
		31.3212	19.232
		12.5491	22.493
		21.4363	11.0993
		14.771	25.9499
		14.3749	13.7856
		40.3342	11.1476
		36.2868	13.0905
		36.8969	12.6673
		14.0982	26.7146
		6.54907	16.3008
		18.8287	18.7634
		16.607

## Sheet: Extended Figure 8d
		Control		CRISPRa+
		1	2	1	2
		13.3333	7.86665	28.2666	13.4666
		7.19998	19.2	6.93332	14.8
		10.6666	12.8	6.66665	11.4666
		26.5333	5.99998	10.6666	10.2666
		15.2	9.33331	20.1333	9.33331
		30.7999	6.79998	8.93331	5.33332
		11.8666	8.39998	8.93331	6.53332
		7.19998	8.93331	6.93332	6.79998
		7.19998	7.33331	5.33332	8.66664
		7.99998	60.2665	8.13331	16.4
		7.33331	7.33331	6.79998	11.6
		11.6	7.59998	13.4666	18.2666
		9.86664	10.5333	8.66664	5.86665
		3.73332	21.9999	15.6	14.2666
		8.26665		10.8
